# Supplementary material for: N-glycosylation in the SERPIN domain of the C1-esterase inhibitor in hereditary angioedema
Source: JCI Insight. 2025 Jan 16;10(4):e185548. doi: 10.1172/jci.insight.185548 (PMC11949052; doi:10.1172/jci.insight.185548)
Supplement: Supporting data values [file jciinsight-10-185548-s264.xlsx]

## Sheet: Fig 4B N238 KK
KK N238	OD 450
KK Concentration ug/ml
ug/ml	WT			N238A			A239D
2	2.082	2.274	2.223	2.53	2.118	2.264	2.132	2.254	2.133
1	2.162	2.29	1.859	2.166	2.016	2.1	2.065	2.109	1.992																	1	450	1	12	96	1	8	None
0.5	1.898	2.128	2.268	1.352	1.693	1.884	2.039	1.951	1.653																11	12
0.25	1.111	1.795	1.607	1.162	1.627	1.617	1.529	1.428	0.981
0.125	0.776	0.765	0.794	0.685	0.959	0.982	0.549	0.709	0.373
0.0625	0.322	0.25	0.266	0.391	0.547	0.598	0.236	0.242	0.123
																							FXIIa
																							WT	WT	A239D	A239D	A239D2	A239D2
																							2.5818	2.5533	2.7796	2.7524	2.6089	2.2676
																							2.1889	2.2161	2.5432	2.5514	2.3572	2.2118
																							1.2877	1.321	2.426	2.6249	1.983	1.8264
																							0.3833	0.4453	1.5489	1.2918	0.822	1.0077
																							0.0853	0.1218	0.5724	0.5603	0.2447	0.3565
																							0.0324	0.053	0.1529	0.1794	0.0692	0.0929
																							0.0109	0.0192	0.0525	0.0584	0.0172	0.0235
																							0.0168	0.0084	0.028	0.0274	0.0119	0.0153
																							7	8	9	10	11	12
																							2.56755		2.766		2.43825
																							2.2025		2.5473		2.2845
																							1.30435		2.52545		1.9047
																							0.4143		1.42035		0.91485
																							0.10355		0.56635		0.3006
																							0.0427		0.16615		0.08105
																							0.01505		0.05545		0.02035
																							0.0126		0.0277		0.0136
																							Ratio
																									1.07729		0.949641
																									1.15655		1.03723
																									1.93618		1.46027
																									3.42831		2.20818
																									5.46934		2.90295
																									3.8911		1.89813
																									3.68439		1.35216
																									2.19841		1.07937

## Sheet: Fig 4C N238 KK Ratio
KK N238	OD 450
KK Concentration
ug/ml	WT			N238A			A239D
	1	2	3	1	2	3	1	2	3
1	1	1	1	1.0019	0.880349	1.12988	0.955319	0.920873	1.07188
0.5	1	1	1	0.71254	0.795283	0.830834	1.07439	0.916741	0.728965
0.25	1	1	1	1.0459	0.906144	1.00641	1.37579	0.79541	0.610848
0.125	1	1	1	0.882732	1.25376	1.23662	0.706959	0.926853	0.469903

## Sheet: Fig 4D N238 FXIIa B
FXIIa N238	OD 450
FXIIa Concentration 2 ug/ml
	WT			N238A			A239D
	1	2	3	1	2	3	1	2	3
2	1.901	2.4726	2.192	1.828	2.523	2.119	1.862	2.2676	2.197
1	1.637	2.342	1.794	1.768	2.5014	1.887	1.508	2.2118	2.0773
0.5	1.404	2.2413	1.52	1.808	2.467	1.934	1.124	1.8264	1.8047
0.25	1.292	1.3412	0.976	1.694	1.537	1.734	0.871	1.0077	1.2209
0.125	0.731	0.4807	0.821	1.395	0.5174	1.3	0.225	0.3565	0.5052
0.0625	0.402	0.1348	0.366	1.148	0.1138	0.938	0.042	0.0929	0.1532

## Sheet: Fig 4E N238 FXIIa R
FXIIa N238	OD 450
FXIIa Concentration
Ratio	WT			N238A			A239D
ug/ml	1	2	3	1	2	3	1	2	3
1	1	1	1	1.08	1.0681	1.0518	0.9212	0.9444	1.1579
0.5	1	1	1	1.2877	1.1007	1.2724	0.8006	0.8149	1.1873
0.25	1	1	1	1.3111	1.146	1.7766	0.6741	0.7513	1.2509
0.125	1	1	1	1.9083	1.0763	1.5834	0.3078	0.7416	0.6153

## Sheet: Fig 5B N352 KK B
KK N352	OD 450
KK Concentration ug/ml	WT			N352A			N352I			N352S			S354G
2	2.082	2.247	2.1358	2.295	2.2554	2.2992	2.094	2.0743	2.09045	2.0283	1.9891	1.836	2.0553	1.9227	1.761
1	2.162	2.075	1.9828	2.064	1.9642	2.2267	1.77	1.68975	1.7327	1.4769	1.5176	1.471	1.2537	1.1143	1.099
0.5	1.898	1.771	1.7305	1.696	1.4966	1.9238	1.078	1.04965	1.0654	0.75275	1.0132	1.11	0.3911	0.4439	0.39
0.25	1.111	1.1	1.0682	1.488	1.1214	1.1875	0.438	0.36095	0.40655	0.3458	0.4321	0.434	0.0964	0.0969	0.198
0.125	0.776	0.725	0.4834	0.718	0.896	0.5817	0.115	0.1205	0.1305	0.09835	0.1351	0.169	0.0438	0.0295	0.073
0.0625	0.322	0.306	0.1951	0.306	0.3422	0.1987	0.021	0.0415	0.0418	0.027	0.0352	0.036	0.0109	0.0134	0.023

## Sheet: Fig 5C N352 KK R
KK N352	OD 450
KK Concentration
ug/ml	WT			N352A			N352I			N352S			S354G
1	1	1	1	0.954672	0.946602	1.12301	0.818686	0.814337	0.873865	0.683117	0.731373	0.74188	0.57988	0.537012	0.554267
0.5	1	1	1	0.893572	0.845059	1.1117	0.567966	0.592688	0.61566	0.396602	0.572106	0.641433	0.206059	0.250649	0.225368
0.25	1	1	1	1.33933	1.01945	1.11168	0.394239	0.328136	0.380594	0.311251	0.392818	0.406291	0.0867687	0.0880909	0.185359
0.125	1	1	1	0.925258	1.23586	1.20335	0.148196	0.166207	0.269963	0.12674	0.186345	0.349607	0.0564433	0.0406897	0.151014

## Sheet: Fig 5D N352 FXIIa B
FXIIa N352	OD 450
FXIIa Concentration ug/ml
ug/ml	WT			N352A			N352I			N352S			S354G
2	2.0851	2.4726	2.4726	2.326	2.2992	2.326	2.138	2.182	2.2533	2.4119	1.9563	2.4119	1.664	2.58435	2.161
1	2.4297	2.342	2.342	2.0786	2.2267	2.2789	1.351	2.021	1.6243	2.1362	1.8395	2.1362	1.304	1.73752	1.619
0.5	2.2841	2.2413	2.2413	1.8331	1.9238	1.8137	0.861	1.354	0.9835	2.1154	1.6956	2.1154	0.834	1.05163	1.218
0.25	1.3396	1.3412	1.3412	0.8522	1.1875	1.084	0.522	0.705	0.311	1.3444	1.1034	1.3444	0.489	0.49205	0.532
0.125	0.3802	0.4807	0.4807	0.2183	0.5817	0.3501	0.157	0.153	0.0633	0.4073	0.45985	0.4073	0.098	0.1946	0.21
0.0625	0.0739	0.1348	0.1348	0.0541	0.1987	0.0648	0.048	0.122	0.0182	0.1458	0.12755	0.1458	0.028	0.07185	0.112

## Sheet: Fig 5E N352 FXIIa R
FXIIa N352	OD 450
FXIIa Concentration
ug/ml	WT			N352A			N352I			N352S			S354G
1	1	1	1	0.855	0.951	0.973	0.556	0.863	0.694	0.879	0.785	0.912	0.537	0.742	0.691
0.5	1	1	1	0.803	0.858	0.809	0.377	0.604	0.439	0.926	0.757	0.944	0.365	0.469	0.543
0.25	1	1	1	0.636	0.885	0.808	0.39	0.526	0.232	1.004	0.823	1.002	0.365	0.367	0.397
0.125	1	1	1	0.574	1.21	0.728	0.413	0.318	0.132	1.071	0.957	0.847	0.258	0.405	0.437

## Sheet: Fig 6C N253 KK B
KK N253	OD 450
KK Concentration ug/ml
	WT			N253A			N253del			N254A			N254del			S255del			S255G			S255T
2	2.082	2.247	2.2227	2.1588	2.171	2.5952	1.282	2.005	1.7948	2.118	1.8732	2.531	1.834	1.2796	1.845	2.5097	2.424	2.2106	2.239	2.2064	2.2293	2.472	2.3362	2.2876
1	2.162	2.075	1.8586	1.7094	1.895	2.3977	1.241	1.678	1.7374	1.897	1.624	2.2592	0.884	0.9632	0.973	2.213	1.67	2.0312	2.32	2.1294	2.1971	2.147	2.2468	1.8438
0.5	1.898	1.771	2.2676	1.5162	1.458	1.8223	1.056	1.173	1.4784	1.472	1.4182	1.6375	0.488	0.3738	0.467	1.4635	1.377	1.8375	1.966	1.8816	1.8714	1.373	1.8094	1.4392
0.25	1.111	1.1	1.6067	0.9996	1.086	1.1051	0.703	0.717	0.9842	1.037	0.8008	0.8055	0.19	0.105	0.171	0.5655	0.682	1.1657	1.636	1.477	1.1601	1.023	0.9885	1.0906
0.125	0.776	0.725	0.7941	0.5026	0.551	0.3488	0.327	0.311	0.4578	0.423	0.2926	0.3411	0.052	0.0308	0.05	0.3347	0.311	0.3691	1.145	1.0304	0.4678	0.453	0.3198	0.5558
0.0625	0.322	0.306	0.2656	0.1372	0.272	0.0898	0.101	0.07	0.1414	0.207	0.0896	0.1018	0.009	0	0.016	0.0439	0.069	0.1136	0.672	0.5404	0.0951	0.158	0.0657	0.2114

## Sheet: Fig 6D N253 KK R
KK N253	OD 450
KK Concentration
ug/ml	WT			N253A			N253del			N254A			N254del			S255del			S255G			S255T
1	1	1	1	0.791	0.913	1.29	0.574	0.809	0.935	0.877	0.783	1.216	0.409	0.464	0.524	1.024	0.805	1.093	1.016	1.026	1.248	0.993	1.083	0.992
0.5	1	1	1	0.799	0.823	0.804	0.556	0.662	0.652	0.776	0.801	0.722	0.257	0.211	0.206	0.771	0.778	0.81	0.986	1.062	0.867	0.723	1.022	0.635
0.25	1	1	1	0.9	0.987	0.688	0.633	0.652	0.613	0.933	0.728	0.501	0.171	0.095	0.106	0.509	0.62	0.726	1.044	1.343	1.018	0.921	0.899	0.679
0.125	1	1	1	0.648	0.76	0.439	0.421	0.429	0.577	0.545	0.404	0.43	0.067	0.042	0.063	0.431	0.429	0.465	0.603	1.421	1.442	0.584	0.441	0.7
					d

[truncated: 10 more sheets: Fig 6E N253 FXIIa B, Fig 6F N253 FXIIa R, Fig 7C N272 KK B, Fig 7D N272 KK R, Fig 7E N272 FXIIa B, Fig 7F N272 FXIIa R, Table 1 C1s, Table 1 Expression, Table II, Mutagenesis Primer list]
